# Supplementary material for: Hypoxia-Targeted Immunotherapy with PD-1 Blockade in Head and Neck Cancer
Source: Cancers (Basel). 2024 Aug 29;16(17):3013. doi: 10.3390/cancers16173013 (PMC11394489; doi:10.3390/cancers16173013)
Supplement: Supplementary file 1 [file cancers-16-03013-s001.zip]

Archive with 1 entries (1 files):
- cancers-3158181-supplementary.pdf
